# Supplementary material for: Enhancing Triage Efficiency and Accuracy in Emergency Rooms for Patients with Metastatic Prostate Cancer: A Retrospective Analysis of Artificial Intelligence-Assisted Triage Using ChatGPT 4.0
Source: Cancers (Basel). 2023 Jul 22;15(14):3717. doi: 10.3390/cancers15143717 (PMC10378202; doi:10.3390/cancers15143717)
Supplement: Supplementary file 1 [file cancers-15-03717-s001.zip]

Archive with 1 entries (1 files):
- cancers-2500650-supplementary.pdf
